# Supplementary material for: Epilepsy is an important feature of KBG syndrome associated with poorer developmental outcome
Source: Epilepsia Open. 2023 Aug 18;8(4):1300–13. doi: 10.1002/epi4.12799 (PMC10690702; doi:10.1002/epi4.12799)
Supplement: Supplementary file 2 — Table S1 [file EPI4-8-1300-s003.xlsx]

## Sheet: Blad1
Supplementary table 1: Pathogenicity table
Frameshift and nonsense variants						LOCATION	INHERITANCE	PHENOTYPE	CONTROL DATABASES	Previous established pathogenic variant	PREDICTED EFFECT ON PROTEIN EXPRESSION AND SPLICING		CONSERVING SCORES		PREDICTIONS SCORES		COMBINATION SCORES	PATHOGENICITY SCORE
Variant type	Patient ID	Mutation nomenclature (GRCh37/hg19)	Genomic change on GRch37	Base change (NM_013275.6)	Amino acid change (NM_013275.6)	Exon (NM_013275.6)		Does phenotype fit?*	Gnomad (ENSG00000167522.10)	ClinVar	Mutation taster	Human Splicing Finder (distance to splice-site)	Conserving (organism)	Grantham	SIFT	PolyPhen	Variant Effect Scoring Tool 3.0 (scores >0.5 pathogenic)	applying the wINTERVAR tool based on AMCG/AMP criteria using all previous variables**
Frameshift	p56	Yes	g.89357438_89357447del	c.371_380del	p.(Thr124Serfs*35)	Exon 5	De Novo	Yes	No matches	No								Pathogenic
Frameshift	p73	Yes	g.89355045dup	c.635dup.	(p.Tyr213fs)	Exon 7	Unknown	Yes	No matches	No								Pathogenic
Nonsense	p15	Yes	g.89352472G>C	c.867C>G	p.(Tyr289*)	Exon 8	Unknown	Unknown	No matches	No								Likely Pathogenic
Frameshift	p28	Yes	g.89351591_89351594del	c.1356_1359del	p.(Asn452Lysfs*2)	Exon 9	Unknown	Yes	No matches	No								Pathogenic
Frameshift	p40	Yes	g.89351580_89351583del	c.1367_1370del	p.(Lys456Serfs*53)	Exon 9	De Novo	Yes	No matches	No								Pathogenic
Frameshift	p7	Yes	g.89351566_89351569del	c.1381_1384del	p.(Glu461Glnfs*48)	Exon 9	De Novo	Unknown	No matches	No								Pathogenic
Nonsense	p6	Yes	g.89351443T>A	c.1507A>T	p.(Lys503*)	Exon 9	De Novo	Yes	No matches	No								Pathogenic
Nonsense	p21	Yes	g.89351329G>A	c.1621C>T	p.(Gln541*)	Exon 9	Inherited (maternal)	Ye	No matches	1x pathogenic								Pathogenic
Nonsense	p22	Yes	g.89351329G>A	c.1621C>T	p.(Gln541*)	Exon 9	Unknown	Unknown	No matches	1x pathogenic								Likely pathogenic
Frameshift	p49	Yes	g.89351256dup	c.1694dup	p.(Leu565Phefs*14)	Exon 9	Unknown	Unknown	No matches	No								Likely Pathogenic
Frameshift	p31	Yes	g.89351053_89351054del	c.1896_1897del	p.(His632Glnfs*30)	Exon 9	Unknown	Yes	No matches	1x pathogenic								Pathogenic
Frameshift	p43	Yes	g.89351053_89351054del	c.1896_1897del	p.(His632Glnfs*30)	Exon 9	Unknown	Yes	No matches	1x pathogenic								Pathogenic
Frameshift	p1	Yes	g.89351043_89351047del	c.1903_1907del	p.(Lys635Glnfs*26)	Exon 9	De Novo	Yes	No matches	No								Pathogenic
Frameshift	p50	Yes	g.89351043_89351047del	c.1903_1907del	p.(Lys635Glnfs*26)	Exon 9	De Novo	Yes	No matches									Pathogenic
Frameshift	p59	Yes	g.89351043_89351047del	c.1903_1907del	p.(Lys635Glnfs*26)	Exon 9	Unknown	Unknown	No matches	no								Pathogenic
Frameshift	p58	Yes	g.89351043_89351047del	c.1903_1907del	p.(Lys635Glnfs*26)	Exon 9	Inherited (maternal)	Yes	No matches	no								Pathogenic
Frameshift	p72	Yes	g.89351043_89351047del	c.1903_1907del	p.(Lys635Glnfs*26)	Exon 9	Unknown	Unknown	No matches	No								Pathogenic
Frameshift	p63	Yes	g.89351043_89351047del	c.1903_1907del	p.(Lys635Glnfs*26)	Exon 9	De Novo	Yes	No matches	No								Pathogenic
Frameshift	p66	Yes	g.89351043_89351047del	c.1903_1907del	p.(Lys635Glnfs*26)	Exon 9	De Novo	Yes	No matches	No								Pathogenic
Frameshift	p38	Yes	g.89351035_89351036del	c.1914_1915del	p.(His638Glnfs*24)	Exon 9	De Novo	Yes	No matches	No								Pathogenic
Frameshift	p51	Yes	g.89351025_89351036del	c.1914_1925del	p.(His638_Glu642delinsGln)	Exon 9	De Novo	Yes	No matches	No								Pathogenic
Nonsense	p2	Yes	g.89351017G>A	c.1933C>T	p.(Gln645*)	Exon 9	De Novo	Yes	No matches	No								Pathogenic
Frameshift	p53	Yes	g.89350772_89350775del	c.2175_2178del	p.(Asn725Lysfs*23)	Exon 9	De Novo	Yes	1 Match (allele frequency: 3.99e-6)	No								Pathogenic
Nonsense	p39	Yes	g.89350753G>A	c.2197C>T	p.(Arg733*)	Exon 9	De Novo	Yes	No matches	2x pathogenic, 1x likely pathogenic								Pathogenic
Frameshift	p47	Yes	g.89350549_89350552del	c.2398_2401del	p.(Glu800Asnfs*62)	Exon 9	De Novo	Yes	No matches	4x pathogenic								Pathogenic
Frameshift	p76	Yes	g.89350538_89350542del	c.2408_2412del	p.(Lys803Argfs*5)	Exon 9	Unknown	Yes	No matches	2x pathogenic								Pathogenic
Frameshift	p60	Yes	g.89350538_89350542del	c.2408_2412del	p.(Lys803Argfs*5)	Exon 9	De Novo	No	No matches	2x pathogenic								Pathogenic
Frameshift	p16	Yes	g.89350538_89350542del	c.2408_2412del	p.(Lys803Argfs*5)	Exon 9	Unknown	Yes	No matches	2x pathogenic								Pathogenic
Frameshift	p3	Yes	g.89350538_89350541del	c.2409_2412del	p.(Glu805Argfs*57)	Exon 9	De Novo	Yes	No matches	1x pathogenic, 1x likely pathogenic								Pathogenic
Frameshift	p68	Yes	g.89350509_89350512dup	c.2438_2441dup	p.(Asp815Phefs*2)	Exon 9	De Novo	Yes	No matches	No								Pathogenic
Nonsense	p8	Yes	g.89350438G>A	c.2512C>T	p.(Arg838*)	Exon 9	De Novo	Yes	No matches	1x pathogenic								Pathogenic
Frameshift	p48	Yes	g.89350121_89350122del	c.2828_2829del	p.(Glu943Valfs*74)	Exon 9	De Novo	No	No matches	No								Pathogenic
Frameshift	p27	Yes	g.89350042del	c.2908del	p.(Glu970Argfs*7)	Exon 9	De Novo	Yes	No matches	No								Pathogenic
Nonsense	p54	Yes	g.89349866G>T	c.3084C>A	p.(Tyr1028*)	Exon 9	De Novo	Yes	No matches	2x pathogenic, 1x likely pathogenic								Pathogenic
Frameshift	p44	Yes	g.89349824_89349827del	c.3123_3126del	p.(Ile1042Trpfs*275)	Exon 9	De Novo	Yes	No matches	No								Pathogenic
Frameshift	p65	Yes	g.89349824_89349827del	c.3123_3126del	p.(Ile1042Trpfs*275)	Exon 9	Unknown	No	No matches	No								Likely Pathogenic
Frameshift	p25	Yes	g.89349631_89349635del	c.3315_3319del	p.(Asp1105Glufs*16)	Exon 9	De Novo	Yes	No matches	No								Pathogenic
Frameshift	p32	Yes	g.89349397dup	c.3553dup	p.(Arg1185Lysfs*19)	Exon 9	Unknown	Yes	No matches	No								Pathogenic
Nonsense	p20	Yes	g.89349388G>A	c.3562C>T	p.(Arg1188*)	Exon 9	Unknown	Yes	No matches	2x pathogenic								Pathogenic
Frameshift	p18	Yes	g.89349179_89349180del	c.3770_3771del	p.(Lys1257Argfs*25)	Exon 9	De Novo	Unknown	No matches	3x pathogenic, 1 likely pathogenic								Pathogenic
Nonsense	p34	Yes	g.89349118T>A	c.3832A>T	p.(Lys1278*)	Exon 9	Inherited (maternal)	Yes	No matches	No								Pathogenic
Nonsense	p35	Yes	g.89349118T>A	c.3832A>T	p.(lys1278*)	Exon 9	Inherited (maternal)	Yes	No matches	No								Pathogenic
Nonsense	p36	Yes	g.89349118T>A	c.3832A>T	p.(Lys1278*)	Exon 9	Inherited (maternal)	Yes	No matches	No								Pathogenic
Nonsense	p45	Yes	g.89349118T>A	c.3832A>T	p.(Lys1278*)	Exon 9	Unknown	Unknown	No matches	No								Pathogenic
Nonsense	p61	Yes	g.89348689C>A	c.4261G>T	p.(Glu1421*)	Exon 9	De Novo	No	No matches	No								Pathogenic
Frameshift	p62	Yes	g.89348566dup	c.4384dup	p.(Arg1462Lysfs*92)	Exon 9	De Novo	Unknown	No matches	3x pathogenic								Pathogenic
Frameshift	p5	Yes	g.89348566dup	c.4384dup	p.(Arg1462Lysfs*92)	Exon 9	De Novo	Yes	No matches	3x pathogenic								Pathogenic
Frameshift	p9	Yes	g.89348553_89348554del	c.4396_4397del	p.(Arg1466Glyfs*87)	Exon 9	De Novo	Yes	No matches	No								Pathogenic
Frameshift	p37	Yes	g.89347985_89347986del	c.4964_4965del	p.(Lys1655Argfs*12)	Exon 9	De Novo	Yes	No matches	No								Pathogenic
Frameshift	p19	Yes	g.89347985dup	c.4965dup	p.(Glu1656Argfs*12)	Exon 9	De Novo	Yes	No matches	No								Pathogenic
Nonsense	p26	Yes	g.89347723G>A	c.5227C>T	p.(Gln1743*)	Exon 9	Unknown	Unknown	No matches	No								Likely Pathogenic
Nonsense	p4	Yes	g.89347291G>A	c.5659C>T	p.(Gln1887*)	Exon 9	De Novo	Yes	No matches	No								Pathogenic
Frameshift	p57	Yes	g.89346929del	c.6021delC	p.(Phe2008Serfs*79)	Exon 9	Unknown	Yes	No matches	No								Pathogenic
Frameshift	p24	Yes	g.89346821del	c.6129del	p.(Val2044Serfs*43)	Exon 9	De Novo	Yes	No matches	No								Pathogenic
Frameshift	p10	Yes	g.89346773dup	c.6177dupC	p.(Ser2060Leufs*42)	Exon 9	De Novo	Yes	No matches	No								Pathogenic
Frameshift	p42	Yes	g.89346766del	c.6184del	p.(Leu2062Trpfs*25)	Exon 9	De Novo	Yes	No matches	No								Pathogenic
Frameshift	p70	Yes	g.89346706_89346721dup	c.6229_6244dup	p.(Glu2082Alafs*25)	Exon 9	Unknown	Yes	No matches	No								Pathogenic
Nonsense	p29	Yes	g.89346679G>A	c.6271C>T	p.(Gln2091*)	Exon 9	Unknown	Yes	No matches	No								Pathogenic
Nonsense	p11	Yes	g.89346498dup	c.6452dup	p.(Glu2152*)	Exon 9	Unknown	Unknown	No matches	No								Likely Pathogenic
Frameshift	p23	Yes	g.89346437dup	c.6513dup	p.(Gly2172Argfs*14)	Exon 9	Unknown	Yes	No matches	No								Pathogenic
Frameshift	p69	Yes	g.89346194del	c.6756del	p.(Ser2253Alafs*84)	Exon 9	De Novo	Unknown	No matches	No								Pathogenic
Frameshift	p30	Yes	g.89346158dup	c.6792dupC	p.(Ala2265Argfs*8)	Exon 9	De Novo	Yes	No matches	2x pathogenic								Pathogenic
Frameshift	p55	Yes	g.89346158dup	c.6792dup	p.(Ala2265Argfs*8)	Exon 9	De Novo	Yes	No matches	2x pathogenic								Pathogenic
Frameshift	p52	Yes	g.89346158dup	c.6792dup	p.(Ala2265Argfs*8)	Exon 9	De Novo	Yes	No matches	2x pathogenic								Pathogenic
Frameshift	p71	Yes	g.89346142_89346143del	c.6807_6808del	p.(Ala2270Profs*2)	Exon 9	De Novo	Yes	No matches	No								Pathogenic
Nonsense	p67	Yes	g.89346103G>A	c.6847C>T	p.(Gln2283*)	Exon 9	De Novo	Yes	No matches	2x pathogenic								Pathogenic
Frameshift	p75	Yes	g.89345968dup	c.6982dup	p.(Arg2328fs)	Exon 9	Unknown	Unknown	No matches	1x likely pathogenic/pathogenic								Likely Pathogenic
Frameshift	p41	Yes	g.89345852_89345861	c.7089_7098del	p.(Ala2364Profs*34)	Exon 9	De Novo	Unknown	No matches	No								Pathogenic
Frameshift	p33	Yes	g.89341589dup	c.7481dup	p.(Pro2495Serfs*37)	Exon 10	Inherited (maternal)	Yes	No matches	No								Pathogenic
16q24 Microdeletions						LOCATION	INHERITANCE	PHENOTYPE	CONTROL DATABASES		PREDICTED EFFECT ON PROTEIN EXPRESSION AND SPLICING				PREDICTIONS SCORES		COMBINATION SCORES	PATHOGENICITY SCORE
Variant type	Patient ID	Mutation nomenclature (GRCh37/hg19)		Size of deletion (NM_013275.6)	Amino acid change (NM_013275.6)	Exon (NM_013275.6)		Does phenotype fit?	Gnomad		Mutation taster	Human Splicing Finder (distance to splice-site *)	Conserving (organism)	Grantham	SIFT	PolyPhen	Variant Effect Scoring Tool 3.0 (scores >0.5 pathogenic)	Based on AMCG paper criteria
Microdeletion	p12	Hg19		16q24.3(89,361,781-89,428,582)	n.a.	Exon 3-4	De Novo	Unknown										Pathogenic
Microdeletion	p46	Hg19		arr 16q24.3(89,312,702-89,460,291)x1	n.a.	Exon 3-13	Unknown	Yes										Likely pathogenic
Microdeletion	p78	Hg19		arr 16q24.3(89,289,976-89,481,007)x1	n.a.	Exon 3-13 (and partly ZNF778)	De Novo	Unknown										Pathogenic
Microdeletion	p79	Hg19		arr 16q24.3(89,481,006-89,582,440)x1	n.a.	Exon 1-2 (and partly SPG7)	De Novo	Unknown										Pathogenic
Microdeletion	p80	Hg19		arr16q24.3(89179707_89435515)x1	n.a.	Exon 3-13 (and ZNF778, SLC22A31, ACSF3 partly)	De Novo	Yes										Pathogenic
Missense						LOCATION	INHERITANCE	PHENOTYPE	CONTROL DATABASES	Previous established pathogenic variant	PREDICTED EFFECT ON PROTEIN EXPRESSION AND SPLICING				PREDICTIONS SCORES		COMBINATION SCORES	PATHOGENICITY SCORE
Variant type	Patient ID	Mutation nomenclature (GRCh37/hg19)	Genomic change (NM_013275.6) on GRch37	Base change (NM_013275.6)	Amino acid change (NM_013275.6)	Exon (NM_013275.6)		Does phenotype fit?	Gnomad	ClinVar	Mutation taster	Align GVGD (v2007):	Conserving (organism)	Grantham conservative (0-50), moderately conservative (51-100), moderately radical (101-150), or radical (≥151). --> Dichotomy on 100	SIFT 0.0 to 0.05 -- Variants with scores in this range are considered deleterious. 0.05 to 1.0-- Variants with scores in this range are predicted to be tolerated (benign). https://ionreporter.thermofisher.com/ionreporter/help/GUID-2097F236-C8A2-4E67-862D-0FB5875979AC.html	PolyPhen 0.0 to 0.15 -- Variants with scores in this range are predicted to be benign. 0.15 to 1.0 -- Variants with scores in this range are possibly damaging. 0.85 to 1.0 -- Variants with scores in this range are more confidently predicted to be damaging.	Cumulative	applying the wINTERVAR tool based on AMCG/AMP criteria using all previous variables **
Missense	p13	Yes	g.89341329G>A	c.7606C>T	p.(Arg2536Trp)	Exon 11	De Novo	Yes	No matches	No	Disease causing (prob: 1)	C0 (GV: 353.86 - GD: 0.00)	Highly conserved amino acid, up to Fruitfly (considering 12 species)	Moderate physicochemical difference between Arg and Trp (Grantham dist.: 101 [0-215])	Deleterious (score: 0)	0.994 (probably damaging)	4 out of 5	Likely pathogenic
Missense	p17	Yes	g.89341329G>A	c.7606C>T	p.(Arg2536Trp)	Exon 11	De Novo	Yes	No matches	No	Disease causing (prob: 1)	C0 (GV: 353.86 - GD: 0.00)	Highly conserved amino acid, up to Fruitfly (considering 12 species)	Moderate physicochemical difference between Arg and Trp (Grantham dist.: 101 [0-215])	Deleterious (score: 0)	0.994 (probably damaging)	4 out of 5	Likely pathogenic
Missense	p74	Yes	g.89341535C>T	c.7535G>A	p.(Arg2512Gln)	Exon 10	De Novo	Yes	No matches	1x likely pathogenic & 1x pathogenic	Deleterious (prob 81/19 (del/benign))	C0 (GV: 353.86 - GD: 0.00)	Highly conserved amino acid, up to Fruitfly (considering 12 species)	Conservative (43)	Deleterious (score: 0)	1.000 (Probably damaging)	3 out of 5	Likely pathogenic
Splice-site						LOCATION	INHERITANCE	PHENOTYPE	CONTROL DATABASES		PREDICTED EFFECT ON PROTEIN EXPRESSION AND SPLICING				PREDICTIONS SCORES		COMBINATION SCORES	PATHOGENICITY SCORE
Variant type	Patient ID	Mutation nomenclature (GRCh37/hg19)	Genomic change (NM_013275.6) on GRch37	Base change (NM_013275.6)	Amino acid change (NM_013275.6)	Exon (NM_013275.6)		Does phenotype fit?	Gnomad		Mutation taster	Human Splicing Finder (distance to splice-site *)	Conserving (organism)	Grantham	SIFT	PolyPhen	Variant Effect Scoring Tool 3.0 (scores >0.5 pathogenic)	applying the wINTERVAR tool based on AMCG/AMP criteria using all previous variables **
Splice-site	p14	Yes	g.89341221C>T	c.7713+1G>A	p.?		De Novo	Yes	No matches		Splicing: MaxEnt: 100%, NNSplice 100%, SSF: 100%							Pathogenic
VUS						LOCATION	INHERITANCE	PHENOTYPE	CONTROL DATABASES		PREDICTED EFFECT ON PROTEIN EXPRESSION AND SPLICING				PREDICTIONS SCORES		COMBINATION SCORES	PATHOGENICITY SCORE
Variant type	Patient ID	Mutation nomenclature (GRCh37/hg19)		Base change (NM_013275.6)	Amino acid change (NM_013275.6)	Exon (NM_013275.6)		Does phenotype fit?	Gnomad		Mutation taster	Human Splicing Finder (distance to splice-site *)	Conserving (organism)	Grantham	SIFT	PolyPhen	Variant Effect Scoring Tool 3.0 (scores >0.5 pathogenic)	Based on AMCG paper criteria
Missense	p82	Yes	g.89351535C>T	c.1415G>A	p.(Arg472Gln)	Exon 9	Inherited (paternal)	Yes	4 matches	No	Disease causing (prob: 0.63)	C0 (GV: 353.86 - GD: 0.00)	Weakly conserved amino acid (considering 12 species)	Small physicochemical difference between Arg and Gln (Grantham dist.: 43 [0-215])	Tolerated (score: 0.28, median: 3.67)	0.994 (probably damaging)	1 vd 5	VUS
Missense	p83	Yes	g.89351535C>T	c.1415G>A	p.(Arg472Gln)	Exon 9	Unknown	Unknown	4 matches	No	Disease causing (prob: 0.63)	C0 (GV: 353.86 - GD: 0.00)	Weakly conserved amino acid (considering 12 species)	Small physicochemical difference between Arg and Gln (Grantham dist.: 43 [0-215])	Tolerated (score: 0.28, median: 3.67)	0.994 (probably damaging)	1 vd 5	VUS
Missense	p81	Yes	g.89346901C>T	c.6049G>A	p.(Ala2017Thr)	Exon 9	De Novo	Unknown	No matches	No	Polymorphsm (Prob: 1)	C0 (GV: 353.86 - GD: 0.00)	Weakly conserved amino acid (considering 12 species)	Small physicochemical difference between Ala and Thr (Grantham dist.: 58 [0-215])	Tolerated (score: 0.11)		0 vd 4	VUS
* clinical diagnosis of KBG syndrome classified according to the clinical criteria posed by Skjei et al. and/or Low et al.
** Pathogenicity classifications are based on the American College of Medical Genetics and Genomics and the Association for Molecular Pathology guidelines for interpretation of sequence variants taking into account all variables included in this Supplementary Table 1.
Abbreviations: ID=identification, VUS= variant of unknown significance
