# Supplementary material for: Epilepsy is an important feature of KBG syndrome associated with poorer developmental outcome
Source: Epilepsia Open. 2023 Aug 18;8(4):1300–13. doi: 10.1002/epi4.12799 (PMC10690702; doi:10.1002/epi4.12799)
Supplement: Supplementary file 3 — Table S2 [file EPI4-8-1300-s004.xlsx]

## Sheet: Blad1
Supplementary Table 2: Phenotypic information of the patient cohort
General characteristics				Epilepsy characteristics									Developmental characteristics						Criteria for clinical diagnosis of KBG syndrome
Patient ID	Age at last assesment	Gender	Age at seizure onset	Seizure type at onset	Other seizure types	EEG results	Epilepsy type	Epilepsy syndrome	Seizure frequency	Seizure free for at least 12 months (age at last seizure)	Anti-seizure medication used (effect)	Brain imaging results	Developmental Delay (DD)	Language impairment	Motor impairment	Developmental plateauing or regression	Cognition	Behavioral problems	1st degree relatives with KBG syndrome	Macrodontia of upper central incisors	Characteristic facial appearance	Short stature (<2SD)	Hand anomalies	Costovertebral anomalies	Delayed bone age	Clinical diagnosis according to Skjei/Low*	Previously published?	Additional features
Patients with epilepsy
P2	8y	Male	4 years	Generalized tonic-clonic	Status epilepticus	Generalized epileptic discharges (spike and slow waves)	Generalized epilepsy	-	Weekly	Yes (5 years)	Valproate (seizure reduction) add on with levetiracetam (seizure free)	Not performed	Yes	No speech	Walking aids	No	Severe ID	Autistic features and stereotypic behaviour	No	Yes	Yes	Yes	Yes	Yes	Unknown	Yes/Yes	No	scoliosis, undescended testes
P3	6y	Male	infancy	Generalized spasms	Generalized tonic clonic (nocturnal), generalized myoclonic, generalized drop attacks	Generalized epileptic discharges	Generalized epilepsy	DEE overlapping with Lennox-Gastaut syndrome	Daily	No	Multiple anti-seizure medications used (poor response). Currently on ketogenic diet, rufinamide and clobazam	Normal	Yes	No speech	Walking independently	Yes, loss of words associated with frequency of seizures	Moderate ID	Demand avoidance	No	Yes	Yes	No, 11th centile	No	Unknown	Unknown	Unknown/Yes	No	very severe feeding issues for which PEG insertion
P4	6y	Male	15 months	Generalized myoclonic-atonic	Generalized absences and generalized drop attacks	Multifocal and generalized epileptic discharges	Combined focal and generalized epilepsy	Overlapping with epilepsy with myoclonic-atonic seizures	Daily	No	Multiple anti-seizure medications used, including ketogenic diet (poor response)	Abnormal (Neonatal neuro-imaging: mild communicating hydrocephalus with VP shunt inserted)	Yes	Words	Walking independently	No	Moderate ID	Autistic traits, sensory issues, concentration, repetitive behaviours	No	Yes	Yes	No, 25th centile	Unknown	Unknown	Unknown	Yes/Yes	No	severe reflux, significant repeated otitis media
P10	14y	Female	3 years 6 months	Unknown onset clonic	Unknown onset non-motor	At onset no epileptiform abnormalities, later focal epileptic discharges	Unknown	-	Unknown	No	Unknown	Abnormal (enlarged cisterna magna)	Yes	Short sentences	Walking independently	No	Moderate ID	ADHD	No	Yes	Yes	No, 25-50°	Yes	Yes	No	Yes/Yes	No	nasal lipoma
P17	18y	Male	Childhood	Generalized absences	Unknown onset tonic clonic and focal seizures	Multifocal and generalized epileptic discharges	Combined focal and generalized epilepsy	-	Daily, later (16y onwards) yearly	No	Valproate (no effect), oxcarbazepine (no effect), lamotrigine (effect, not further specified)	Normal	Yes	Fluent speech	Walking independently	No	Moderate ID	ASD and ADHD	No	Yes	Yes	yes	Yes	Unknown	Unknown	Yes	No	craniosynostosis
P18	7 y 10 m	Male	2 y 11 m	Focal non-motor	Febrile seizures	Multifocal epileptic discharges	Focal epilepsy	-	Unknown	Yes (3 years)	Carbamazepine (seizure free)	Normal	Yes	Short sentences	Walking independently	No	Mild ID (IQ 76)	No	No	Yes	Yes	no	No	Unknown	Unknown	Unknown/Unknown	No	craniosynostosis
P20	8y	Female	12 months	Generalized myoclonic	No	Unknown	Generalized epilepsy	Overlapping with myoclonic epilepsy in infancy	Unknown	Yes (1 year 9 months)	Valproate (seizure free)	Unknown	Yes	Short sentences	Walking independently	No	Normal, but learning problems	No	No	Yes	Yes	no	Yes	Unknown	Unknown	Yes/Yes	No	no
P23	8y	Male	3 years	Focal to bilateral tonic-clonic (with impaired awareness)	Focal with impaired awareness	Multifocal and generalized epileptic discharges	Combined focal and generalized epilepsy	-	Weekly	No	Carbamazepine (seizure frequency reduction)	Normal	Yes	Fluent speech	Walking independently	No	Mild ID	No	No	Yes	Yes	yes	Yes	Unknown	Unknown	Yes/Yes	No	none
P31	38y	Male	17 years	Generalized tonic-clonic	No	Unknown	Generalized epilepsy	-	Monthly	No	Valproate, diphantoine, carbamazepine, clonazepam (variable effect)	Abnormal (atrophy)	Yes	No speech	Walking independently	No	Severe ID	Agression, screaming, obsession for odours	Yes, brother with KBG syndrome. Mother not affected, father not tested	Unknown	No	Unknown	Yes	Unknown	Unknown	Unknown/Yes	No	eczema, strabismus, poor vision, hypercholesterolaemia
P33	12y	Male	4 years	Generalized	No	Generalized epileptic discharges	Generalized epilepsy	DEE overlapping with Lennox-Gastaut syndrome	Daily	Yes (5 years)	Valproate (seizure free)	Normal	Yes	Fluent speech	Walking independently	No	Moderate ID	ADHD, ASD	Yes, mother and 3 siblings with KBG syndrome	Yes	Yes	no	Yes	Unknown	Unknown	Yes/Yes	Yes, Ockeloen et al. EJHB 2014 (1C)	breech position, intraoral cyst, dental abnormalities
P34	28y	Female	4 years	Unknown onset atonic seizures	No	Focal epileptic discharges	Unknown	-	Two seizures in total	Yes (5 years)	Unknown	Unknown	Yes	Fluent speech	Walking independently	No	Mild ID	No	Yes, mother, sister and cousin with KBG	Yes	Yes	Yes	Yes	Unknown	Unknown	Yes/Yes	Yes, Ockeloen et al. EJHB 2014 (7C)	congenital heart defect, hernia umbilicalis
P36	9y	Male	2 years	Unknown onset non-motor	No	Epileptic discharges	Unknown	-	Daily	Yes (5 years)	Unknown	Normal	Yes	Fluent speech	Walking independently	No	Moderate ID	ADHD	Yes, mother, aunt and grandmother with KBG	Yes	Yes	Yes	Yes	No	Unknown	Yes/Yes	Yes, Ockeloen et al. EJHB 2014 (7A)	cryptochidism, congenital heart defect
P39	5y	Female	2 years	Generalized myoclonic	No	Epileptic discharges	Generalized epilepsy	Overlapping with myoclonic epilepsy in infancy	Unknown	No (5 years)	Valproate (seizure free)	Unknown	Yes	Fluent speech	Walking independently	No	Normal, but learning problems	emotion regulation- does not like changes	No	Unknown	Yes	Yes	Yes	No	Yes	Yes/Yes	No	vesico-ureteral reflux- left kidney slighly smaller- hypermetropia, suspicion of cerebral vision impairment, poor depth vision
P52	5y 7m	Female	4 yr 11 months	Generalized absences	No	Generalized epileptic discharges	Generalized epilepy	Childhood absence epilepsy	Daily	No (5 years and 6 months)	Ethosuximide (seizure free)	Unknown	No	Fluent speech	Walking independently	No	Normal, but learning difficulties (IQ 98)	No	No	No	No	Yes	Yes	Unknown	Unknown	Unknown/Yes	No	congenital malformation middle ear with hearing loss (combined), strabismus, polycythemia neonatal period, feeding difficulties, clinodactyly of 5th digit
P55	12y 10m	Female	6 years	Generalized tonic-clonic	Focal with impaired awareness	No epileptiform abnormalities	Combined focal and generalized	-	Yearly	Unknown (12 years)	Valproate, lamotrigine (unknown)	Normal	Yes	Unknown	Walking independently	Unknown	Normal	Impatient, angry outburst, intolerance to frustration	No	Unknown	Yes	Yes	Yes	Unknown	Unknown	Yes/Yes	No	Unknown
P56	21y	Male	12 years	Generalized tonic-clonic	Focal to bilateral tonic-clonic, focal with impaired awareness	At onset no epileptiform abnormalities, later multifocal epileptic discharges	Combined focal and generalized	-	Monthly	No	Valproate (seizure free, but seizure recurrence), add-on levetiracetam	Abnormal (bilateral periventricular heterotopia)	Yes	Fluent speech	Walking independently	Unknown	Normal	Tantrums as child, behavioural difficulties especially in adolescence	Yes, brother with KBG syndrome. Mother not affected, father not tested	Unknown	Yes	Yes	Unknown	Yes	Unknown	Yes/Yes	No	Scoliosis, multiple fractures at birth, strangulated hernia requiring operation, undescended testes, extremely large and slow closing anterior fontanelle, dyslexia, anosmia.
P57	39y	Female	22 years	Generalized tonic clonic	Focal to bilateral tonic-clonic	At onset no epileptiform abnormalities, later focal epileptic discharges	Combined focal and generalized	-	Montly to weekly	No	Phenobarbital (seizure free for >4 years, but then seizure recurrence)	Abnormal (mild cerebellar atrophy)	Yes	Fluent speech	Walking independently	Unknown	Mild ID	Agitation and aggressiveness, exacerbated by levetiracetam, ASD	Unknown	Unknown	Yes	Yes	Yes	Unknown	Unknown	Unknown/Yes	No	Dyslexia, moderate conductive bilateral hearing loss, recurrent miscarriages, hypothyroidism
P58	13y	Female	7y and 1m	Generalized absences	No	Generalized epileptic discharges	Generalized epilepsy	Childhood absence epilepsy	Daily	Yes (8 years)	Valproate (seizure free)	Abnormal (posterior cranial fossa dimorphism with fourth ventricle broad and open inferiorly- enlargement of the medullary cistern cerebello. Cerebellar worm a little rotated and hypothrophic in its middle and upper portions)	No	Fluent speech	Walking independently	No	Mild ID	No	Yes, mother with KBG	Yes	Yes	No	No	Yes	Unknown	Yes/Yes	No	Congenital heart disease
P61	15y	Female	7 years and 5 months	Focal	No	Focal epileptic discharges	Focal epilepsy	-	Monthly	Unknown (14 years and 10 months)	Valproate (poor seizure control), carbamazepine (seizure free)	Normal	Yes	Fluent speech	Walking independently	Unknown	Moderate ID (IQ 47)	No	Unknown	No	Yes	No	No	Yes	No	No/No	No	No
P62	19y	Male	11 years 1 month	Focal to bilateral tonic clonic	No	Focal and generalized epileptic discharges	Combined focal and generalized epilepsy	-	Daily	Yes (12 years and 8 months)	Valproate (seizure frequency reduction), add-on lamotrigine (seizure free)	Abnormal (white matter alterations periverntricular and paratrigonal)	Yes	Fluent speech	Walking independently	Unknown	Moderate ID (IQ 51)	No	Unknown	No	Yes	No	Unknown	Unknown	Unknown	Unknown/Unknown	No	No
P68	14y11 m	Female	11 years 7 months	Unknown onset tonic-clonic	No	Focal epileptic discharges	Focal epilepsy	-	Two seizures in total	Yes (11 years and 8 months)	Valproate (seizure free)	Normal	Yes	Fluent speech	Walking independently	No	Mild ID (IQ verbal 70; IQ performal 55)	ADHD, compulsory behaviour	No	Yes	Yes	No, -1,3 SD	No	Unknown	Unknown	Unknown/Yes	No	Strabismus surgery, cerebral visual impairment, interstitial nephritis
P69	16y 8m	Male	12 months	Unknown	Unknown onset tonic-clonic seizures, unknown onset atonic seizures, unknown onset non-motor seizures	Focal and generalized epileptic discharges	Combined focal and generalized epilepsy	DEE	Daily	No	Current ASM: Valproate, oxcarbazepine, clobazam. Previous ASM: felbamate, carbamazepine, diphantoine, phenobarbital, lamotrigine, topiramate, levetiracetam	Unknown	Yes	Short sentences	Walking independently	Yes, regression after seizure onset	Moderate ID (IQ 50)	ADHD, ASD	No	Unknown	Yes	Unknown	Unknown	Unknown	Unknown	Unknown/Unknown	No	Celiac disease, bilateral inguinal hernia, cryptorchidism, fragile nails
P70	25y 8m	Male	20 years	Unknown onset tonic-clonic	No	Unknown	Unknown	-	Nine seizures in total	Yes (23 years)	Valproate (seizure free)	Abnormal (mega cysterna magna)	Yes	Fluent speech	Walking independently	No	Mild ID (IQ 63)	ASD	No	Yes	Yes	Yes	Yes	Unknown	Unknown	Yes/Yes	No	Recurrent infections, feeding difficulties
P73	Unknown	Female	11 years 11 months	Generalized tonic-clonic	No	No epileptiform abnormalities	Generalized epilepsy	-	Daily	Unknown (13 years and 1 month)	Lamotrigine (seizure free)	Normal	Yes	Fluent speech	Walking independently	Unknown	Normal, but learning problems (IQ 76)	AHDH, ASD	No	Yes	No	No	Yes	No	Unknown	Unknown/Yes	No	Hearing loss, recurrent otitis media, earpit
P75	10y 5m	Male	2 years	Generalized myoclonic-atonic	Generalized atypical absences, generalized tonic seizures, generalized myoclonic seizures	Multifocal and generalized epileptic discharges	Combined focal and generalized epilepsy	Overlapping with myoclonic-atonic epilepsy	Daily	Yes (9 years and 4 months)	Ethosuximide (side-effects), topiramate (moderate effect), levetiracetam (moderate effect), clobazam (no effect), valproate (no effect), carbamazepine (no effect)	Normal	Yes	Short sentences	Walking independently (started walking at 24 months of age)	unknown	Mild ID	No	No	Unknown	Unknown	Unknown	Unknown	Unknown	Unknown	Unknown/unknown	No	Hearing loss
P76	15y	Male	4 years	Focal	Focal to bilateral tonic-clonic	No epileptiform abnormalities	Focal epilepsy	-	Montly	Yes (5 years)	Unknown	Abnormal (mega cysterna magna)	Yes	Short sentences	Walking independently	No	Mild ID (IQ 68)	No	No	Yes	Yes	yes	Yes	Unknown	No	Yes/Yes	No	Hearing deficit, premature puberty, aortic dilation
Patients without epilepsy
P1	14y	Male										Unknown	Yes	Short sentences	Walking independently	No	Moderate ID	ADHD	No	Yes	Yes	yes	Yes	Unknown	Unknown	Yes/Yes	No	Conductive hearing loss
P5	28y 6m	Male										Abnormal (partial empty sella, enlarged cisterna magna)	No	Fluent speech	Walking independently	No	Normal	Anxiety, depression	No	Yes	Yes	Yes	Yes	Yes	Yes	Yes/Yes	No	Joint stiffness, conductive hearing loss
P6	12y 10 m	Male										Unknown	No	Fluent speech	Walking independently	No	Normal	Hyperactivity	No	Yes	Yes	No	Yes	Yes	Unknown	Yes/Yes	No	No
P7	12y 3m	Male										Normal	No	Fluent speech	Walking independently	No	Normal	Hyperactivity, ASD	No	Yes	Yes	No	Yes	Unknown	No	Unknown/Yes	No	Conductive hearing loss, strabismus, hypermetropia
P8	4y 9m	Female										Not performed	Yes	Short sentences	Walking independently	No	Not applicable	Hyperactivity, frustration intolerance, aggressiveness	No	Yes	Yes	No	Yes	No	Unknown	Yes/Yes	No	Vesicoureteral reflux
P9	3y 10m	Female										Not performed	Yes	Speech delay	Walking independently	No	Not applicable	No	No	Yes	Yes	Yes	Yes	Unknown	Unknown	Yes/Yes	No	Duplication of renal pelvis
P11	17y	Female										Not performed	Yes	Fluent speech	Walking independently	No	Mild ID	ASD	No	Unknown	Yes	Unknown	Yes	Unknown	Unknown	Unknown/Unknown	No	Joint pain
P12	17y	Female										Normal	Yes	Fluent speech	Walking independently	No	Mild ID	ASD	No	Yes	Yes	no	No	Unknown	Unknown	Unknown/Unknown	No	Obesity, additional incicors
P13	5y	Male										Normal	Yes	Fluent speech	Walking independently	No	Normal but learning problems (IQ: 89)	No	No	Yes	Yes	Yes	Yes	Unknown	Unknown	Yes/Yes	No	No
P14	14y 7m	Male										Normal	Yes	Short sentences	Walking independently	No	Mild ID	No	No	Yes	Yes	No, -1,4 SD	No	Unknown	Unknown	Unknown/Yes	No	Hydrocephaly, large NT prenatally
P15	6y	Female										Normal	Yes	Fluent speech	Walking independently	No	Normal but learning problems	No	No	Unknown	Yes	No	Yes	Unknown	Unknown	Unknown/Unknown	No	No
P16	19y	Male										Normal	No	Fluent speech	Walking independently	No	Normal	ADHD, autism spectrum features	No	Yes	Yes	no	Yes	Unknown	Unknown	Unknown/Yes	No	Pectus excavatum, ventricular septal defect, strabismus, cryptorchism, hernia inguinalis
P19	14y	Male										Normal	Yes	Fluent speech	Walking independently	No	Normal but learning problems	explosive behavior, autism spectrum features, concentration problems	No	Yes	Yes	normal	Yes	Unknown	Unknown	Yes/Unknown	No	No
P21	20y	Female										Normal	Yes	Fluent speech	Walking independently	No	Mild ID	ADHD, ASD	Yes, mother mild KBG	Yes	Yes	Yes	Unknown	Unknown	Unknown	Yes/Yes	No	Hearing loss, palatoschisis
P22	52y	Female										Normal	No	Fluent speech	Walking independently	No	Normal	No	Yes, daughter has more profound KBG	Yes	Yes	no	Unknown	Unknown	Unknown	Unknown/No	No	Hearing loss
P24	35y	Male										not performed	Yes	Fluent speech	Walking independently	No	Normal but learning problems	ASD	No	Yes	Yes	no	Yes	Unknown	Unknown	Yes/Yes	No	Feeding difficulty at adult age requiring tube feeding, possibly reflux. Ambliopia and multiple operations. Frequent ear infections.
P25	3y	Male										Normal	No	Fluent speech	Walking independently	No	Not applicable	mild autism spectrum features	No	Yes	Yes	Yes	Yes	Unknown	Unknown	Yes/Unknown	No	Ventricular septal defect, hypermobility, frequent vomiting
P26	7y	Male										Abnormal (retrocerebellar arachnoidal cyst)	Yes	Fluent speech	Walking independently	No	Normal but learning problems	ADHD, ASD	No	No	Yes	No	Yes	Unknown	Unknown	Unknown/Unknown	No	Hypermobility, tireness
P27	8y	Male										Abnormal (Mega cisterna magna, asymmetry of occipital horn of lateral ventricle, Delay opercularisation)	Yes	Fluent speech	Walking independently	No	Mild ID	ASD	No	Unknown	Yes	Yes	Yes	Unknown	No	Yes/Yes	No	Inguinal hernia, congenital hart malformation, esotriopia, Perthes.
P28	10y	Male										Not performed	Yes	Fluent speech	Walking independently	No	Normal but learning problems	ADHD	No	Yes	Yes	No	Yes	Unknown	Unknown	Yes/Unknown	No	Sleeping problems, reflux, hypotonia, hyperlaxity, several cafe au lait spots
P29	20y	Male										Not performed	Yes	Fluent speech	Walking independently	No	Mild ID	ADHD, ASD	No	Yes	Yes	Yes	Yes	Unknown	Unknown	Yes/Yes	No	Atrioventricular septal defect, atresia of lacrimal duct.
P30	11y	Male										Not performed	Yes	Fluent speech	Walking independently	No	Normal but learning problems (IQ: 86)	Tantrums	No	Unknown	No	No, -1,9 SD	Yes	Unknown	Unknown	Unknown/Yes	No	perceptive hearing loss, velopharyngeal insufficiency
P32	52y	Female										Not performed	Yes	No speech	Walking independently	No	Severe ID	ASD, stereotypic movements	No	Yes	Yes	yes	Yes	Unknown	Unknown	Yes/Yes	No	Morbus Crohn, diabetes mellitus as complication of corticosteroid medication
P35	37y	Female										Not performed	No	Fluent speech	Walking independently	No	Normal but learning problems	ADHD	Yes, sister, son and mother affected (sister of p34)	Yes	Yes	no	Yes	Unknown	Unknown	Yes/Yes	Yes, Ockeloen et al, EJHG 2014 (7B)	No
P37	7y	Female										Abnormal (bleeding left cerebellar hemisphere)	Yes	Fluent speech	Walking independently	No	Mild ID	autistic spectrum features and OCD	No	Yes	Yes	Yes	Yes	No	Yes	Yes/Yes	No	Craniosynostosis, congenital heart defect, nasal speech
P38	9y	Male										Not performed	Yes	Fluent speech	Walking independently	No	Normal but learning problems	ADHD	No	Yes	Yes	No, -1.8 SD	Yes	Unknown	Unknown	Yes/Yes	No	Hearing loss, narrow lacrimal ducts
P40	10y	Female										Unknown	Yes	Fluent speech	Walking independently	No	Mild ID (IQ: 62)	ADHD, strong-willed, autism spectrum features	No	Yes	Yes	Yes	Yes	Yes	Yes	Yes/Yes	No	Miminal scoliosis, bilateral cervical rib C7, hyplastic bilateral rib
P41	12y	Male										Not perfored	Yes	Fluent speech	Walking independently	No	Mild ID (verbal IQ 97, performal IQ 58)	ADHD, ASD, agression	No	Unknown	No	no	Yes	Unknown	Unknown	Unknown/Unknown	No	Atrial septal defect type II
P42	16y	Male										Unknown	Yes	Short sentences	Walking independently	No	Mild ID	ADHD, autism spectrum features	No	Yes	Yes	Yes	Yes	Yes	Yes	Yes/Yes	No	Microcephaly, frequent otitis, kyphosis and scoliosis
P43	41y	Male										Not performed	Yes	Fluent speech	Walking independently	No	Mild ID (IQ: 65)	Problems with social interaction	Yes, brother has KBG syndrome	Yes	Yes	No, -1,5SD	Yes	Unknown	Unknown	Yes/Yes	No	Breech presentation, M. Perthes, strabismus
P44	24y	Female										Normal	Yes	Fluent speech	Walking independently	No	Normal (IQ: 78)	Autistic spectrum features	No	Yes	No	no	Yes	Unknown	Unknown	Unknown/Yes	Yes, Ockeloen et al, EJHG 2014 (4)	M. Perthes, hearing loss, recurrent ear infections, ventricular septal defect, nasal speech
P45	66y	Female										Not performed	Yes	Fluent speech	Walking independently	No	Normal but learning problems	Hyperactive as a child	Yes, daughters and grandson have KBG syndrome	Unknown	No	no	No	Unknown	Unknown	Unknown/Unknown	Yes	No
P46	12y	Male										Normal	Yes	Fluent speech	Walking independently	No	Normal but learning problems (IQ: 75)	No	No	Unknown	Yes	Yes	Yes	Yes	Yes	Yes/Yes	No	Hypotonia, large fontanelle at birth
P47	12y	Female										Unknown	Yes	Short sentences	Walking independently	No	Normal but learning problems	Hyperactivity	No	No	No	no	Yes	Unknown	Unknown	Unknown/Yes	No	Nasal speech/velopharyngeal insufficiency, problems with seeing depth, feeding difficulties as infant, ear infections
P48	10y	Female										Unknown	Yes	Short sentences	Walking independently	No	Normal but learning problems (IQ: 82)	Difficulties with expression of emotions, needs structure, introvert	No	No	Yes	no	No	Yes	No	No/No	No	Precocious puberty, double renal system, vesico-ureteral reflux, relatively short arms, advanced skeletal age
P49	8y	Female										Not performed	Yes	Fluent speech	Walking independently	No	Normal but learning problems	Impulsiveness, concentration problems	No	No	Yes	no	Yes	No	No	No/Unknown	No	Recurrent ear-nose-throat infections, ear tubes
P50	26y	Female										Not performed	Yes	Fluent speech	Walking independently	No	Normal but learning problems (IQ: 71)	Self mutilation	No	Yes	Yes	no	Yes	Unknown	Unknown	Yes/Unknown	No	Ear tubes, amblyopia, self mutilation, psychoses, short fingers
P51	8y	Male										Not performed	Yes	Fluent speech	Walking independently	No	Normal but learning problems	ADHD	No	Yes	Yes	No, -1.8 SD	Yes	Unknown	Unknown	Yes/Yes	No	Hypogammaglobulinemia of infancy, myopia, hearing loss
P53	20y 8m	Male										Normal	Yes	Short sentences	Indepentent	No	Moderate ID (IQ: 52)	Psychosis	No	Yes	Yes	yes	Yes	Unknown	Unknown	Yes/Yes	No	No
P54	1y 11m	Male										Unknown	Yes	Speech delay	Walking independently	Unknown	Not applicable	Unknown	No	No	Yes	Yes	No	No	Unknown	Unknown/Yes	No	Large fontanel, osteopenia, hypoplastic 12 ribs
P59	50y	Female										Unknown	Yes	Fluent speech	Walking independently	No	Moderate ID	Unknown	Unknown	Yes	Yes	No	No	Unknown	Unknown	Unknown/No	No	No
P60	5y	Female										Normal (dilatation of perivascular spaces in sublenticular e subcortical regions. Minimal reduction of adenohypophysis volume)	Yes	Short sentences	Walking independently	Unknown	Normal but learning problems	Attention deficit	Unknown	No	No	yes	No	No	Unknown	No/No	No	No
P65	12y 0 m	Female										Unknown	No	Fluent speech	Walking independently	No	Normal but learning problems (IQ 86)	ADHD	No	No	Yes	No, -1,74 SD	No	Yes	No	No/No	No	Low birth weight, hip dysplasia, nasal speech, pahryngoplasty, precious puberty, advanced bone age of 1 year
P66	10y	Male										Normal	Yes	Fluent speech	Walking independently	No	Mild ID (IQ: 62)	ASD	No	Yes	Yes	No	No	No	Unknown	Unknown/Yes	No	Hearing impairment, unilateral iris coloboma, inguinal hernia, cryptorchidism
P67	13y 4m	Female										Normal	Yes	Fluent speech	Walking independently	No	Normal but learning problems (IQ: 75)	Attention deficit	No	No	Yes	No, -1,6 SD	No	No	No	No/Yes	No	Hearing impairment, no epilepsy but epileptic discharges in eeg during sleep, obstipation, joint laxity
P71	8y 6 m	Male										Not performed	Yes	Fluent speech	Walking independently	No	Normal but learning problems	features of autism spectrum and ADHD	No	Unknown	Unknown	Yes	No	Unknown	No	Unknown/Yes	No	Strabismus and amblyopia, mild conductive hearing impairment, submucous cleft palate, bifid uvala
P72	2y	Male										Not performed	Yes	Speech delay	Walking independently	No	Not applicable	Unknown	No	Unknown	Yes	no	Unknown	Unknown	Unknown	Unknown/Unknown	No	Feeding problems, intermitterende esotropie OD
P74	13y	Male										Unknown	Yes	Short sentences	Walking independently	Unknown	Mild ID	ADHD, ASD	No	Yes	Yes	no	Yes	Yes	Unknown	Yes/Yes	Yes, Walz et al. 2014 (patient F)	Recurrent otitis media
P63	8y 9m	Female										Abnormal (bilateral frontal ischemic white matter lesions)	Yes	Fluent speech	Walking independently	No	Mild ID (IQ: 66)	Unknown	No	Yes	Yes	Yes	Yes	No	No	Yes/Yes	No	Bilateral conductive hearing loss
*clinical diagnosis of KBG syndrome classified according to the clinical criteria proposed by Skjei et al and/or Low et al
Abbreviations: patient ID = patient identifation, y = years, m = months, EEG = electro-encefalogram, DEE = developmental epileptic encephalopathy, ASM = anti-seizure medication, DD = developmental delay, ID = intellectual disability, ADHD = attention deficit hyperactivity deficiency, ASD = autism spectrum disorder
