# Supplementary material for: Epilepsy is an important feature of KBG syndrome associated with poorer developmental outcome
Source: Epilepsia Open. 2023 Aug 18;8(4):1300–13. doi: 10.1002/epi4.12799 (PMC10690702; doi:10.1002/epi4.12799)
Supplement: Supplementary file 4 — Table S3 [file EPI4-8-1300-s002.xlsx]

## Sheet: Blad1
Supplementary Table 3: Systematic review of patients with KBG syndrome and a (former) diagnosis of epilepsy
General information				Genotype					Epilepsy characteristics											Developmental characteristics			Criteria for clinical diagnosis of KBG syndrome
Patient ID	Study	Age at last assessment	Gender	isoform	Type of variant	Base change (c.) or size of deletion	Amino acid change (p.)	Origin variant	Age at seizure onset	Information on epilepsy from the original manuscript or requested from the author	Seizure type at onset, classified*	Other seizure types, classified*	Information on EEG from the original manuscript or requested from the author	EEG results, classified*	Epilepsy type, classified*	Epilepsy syndrome, classified*	Seizure free for at least 12 months (age at last seizure)	Information of the original manuscript on frequency and treatment of seizures	Brain imaging results	Developmental delay (additional information)	Cognition	Behavioural problems (specified)	Macrodontia of upper central incisors	Characteristic facial appeareance	Short stature	Hand anomalies	Costovertebral anomalies	Delayed bone age	KBG diagnosis (Skjei/Low), classified**	Additional features
LC-P1	Scarano et al 2019	Unknown	Male	NM_013275.5	truncating variant	c.2194C>T	p.(Arg733*)	De novo	18 years	Absence seizures (loss of consciousnes, stiffness and fixity of the gaze). Other seizure types (23yrs):widespread paresthesias and clonic seizures with Jacksonian march	Focal	Focal seizures	Sporadic temporo-parietal sharp waves (18y). Spikes in phase opposition on P4 and T4 (23y)	Focal epileptic discharges	Focal epilepsy	-	Unknown	No therapy	Abnormal (enlarged cisterna magna, dandy walker complex)	Yes (no regression)	Unknown (IQ<80)	Yes	Yes	Yes	Yes (below 3th)	Yes	Yes	Unknown	Yes/Yes	Heart defects, hearing loss, kidney abnormalities, intense headaches and vertigos,
LC-P2	Scarano et al 2019	Unknown	Male	NM_013275.5	truncating variant	c.5957_5958delGA	p.(Arg1986Ilefs*45)	De novo	8.5y	Febrile seizures at onset. Focal epilepsy. At 9 years: 2 episodes with clonic seizures and sialorrhea	Focal clonic	No	EEG (9 yrs): front slow waves, sometimes with a sharp appearance	Unknown	Focal epilepsy	-	Unknown (11.5y)	Ongoing seizures, valproate therapy started at 9 yrs	Normal	Yes (no regression)	Unknown (IQ<80)	Yes (ASD, hyperactivity, opposition, attention deficits, sleep disturbances)	Yes	Yes	Yes (below 3th)	Yes	Yes	Unknown	Yes/Yes	Heart defects, kidney abnormalities
LC-P3	Scarano et al 2019	Unknown	Male	NM_013275.5	truncating variant	c.2866G>T	p.(Glu956*)	De novo	3.5y	Clonic seizure, single episode at age 3.5y	Unknown onset clonic	No	EEG (3.5 yrs): widespread paroxysmal anomalies EEG (6.5 yrs): normal	Unknown	Unknown	-	Unknown (3.5y)	Unknown	Abnormal (enlarged cisterna magna, chiari malformation)	Yes (no regression, short and long term verbal memory impairment, difficulty in the expressive language and in reading and writing)	Normal (IQ: 80)	Yes (ADHD)	Unknown	Yes	Yes (below 3th)	Yes	Yes	Unknown	Yes/Yes	No
LC-P4	Alves et al 2019	Unknown	Female	GRCh37, NM_001256182	truncating variant	c.5145C > G	p.(Tyr1715*)	De novo (possible parental mosaicism, but not found with WES)	9 months old (starting febrile, then afebrile	Myoclonic-atonic seizures with daily seizures	Generalized myoclonic-atonic	No	Irregular generalized polyspike-waves and spike-wave discharge were noticed, lasting for 1-3s. Focal spikes (centro temporal regions) at 4 age, one EEG test showed a theta rhythm (4-5 Hz) in the temporo-occipital regions.	Focal and generalized epileptic discharges	Combined focal and generalized epilepsy	Overlapping with generelized epilepsy with febrile seizures plus and epilepsy with myoclonic-atonic seizures	Unknown (6y)	Controlled seizures under phenobarbital (substitute for valproate). From the age of 6 years, seizure free without medication, but persisting EEG abnormalities.	Unknown	Unknown	Normal (IQ: 73)	Unknown	Yes	Unknown	Yes (below 5th)	Yes	Yes	Unknown	Yes/Yes	Also a SCN9A mutation
LC-P5	Murray et al 2017	Unknown	Male	GRCh37, NM_001256182.1	truncating variant	c.1173C > G	p.(Tyr391*)	De novo	3 years old	Complex partial, complex partial to generalized.	Focal onset with impaired awareness	Focal to bilateral tonic-clonic	Non-specific EEG	Unknown	Focal epilepsy	-	Unknown (5y)	Good response on ASM. Frequency seizures: once in the 3 months	Abnormal (small arachnoi and pineal cysts)	Yes (moderate to severe language delay, he performs much worse in school than expected from IQ)	Mild ID (IQ: 65)	Yes (ADHD, ASD, aggresive behaviour)	Yes	Yes	No	No	Yes	Unknown	Yes/Yes	bilateral inguinal hernia repair. bilateral undescended testes, gastro-oesophageal reflux disease
LC-P6	Murray et al 2017	6y	Female	GRCh37, NM_001256182.1	truncating variant	c.6472G > T	p.(Glu2158*)	De novo	Perinatal (day 6 of life)	Neonatal seizures	Unknown	Unknown	Normal EEG	Normal	unknown	-	Yes (3th week of life)	Resolved without treatment	Abnormal (bilateral T2 hyperintensities, multiple calcific foci in brain, arachnoid cyst, germinolytic cysts)	Yes (slowly progressing developmental plateauing/regression, expressive and receptive language delay, mostly non‐verbal at 6, and signing)	ID	No	Unknown	Yes	Yes	Yes	Yes	Unknown	Yes/Yes	Bilateral moderate conductive hearing loss
LC-P7	Miyatake et al 2017	7y	Female	GRCh37, NM_013275.4	truncating variant	c.1903_1907del	p.(Lys635Glnfs*26)	De novo	14 months	Complex partial seizure	Focal with impaired awareness	No	Occipital epileptic activiteis with a left-sided predominance	Focal epileptic discharges	Focal epilepsy	-	Unknown	Well controled with ASM	Normal	Yes (cognitive and motor delay, severe speech delay with only several words at 7 years, walked at 3 years of age)	Unknown	No	No	Yes	Yes	Yes	No	Yes	Yes/Yes	Hearing loss, initial diagnosis: Coffin-siris syndrome
LC-P8	Miyatake et al 2017	10y	Male	GRCh37, NM_013275.4	truncating variant	c.3224_3227del	p.(Glu1075Glyfs*242)	De novo	8 years	Unknown	Unknown	Unknown	Unknown	Unknown		-	Unknown	Unknown	Normal	Yes (speech, cognitive and motor delay: severe speech delay: attained sentence-level speech at age 10 years)	Unknown	Yes (PDD)	Yes	Yes	No	Yes	No	Yes	Yes/Yes	Hearing loss, initial diagnosis: Coffin-siris syndrome
LC-P9	Miyatake et al 2017	2y	Unknown	GRCh37, NM_013275.4	truncating variant	c.6187G>T	p.(Glu2063*)	De novo	6 months	Infantile spasms	Unknown onset motor	Unknown	High voltage spike and wave complex	Unknown	Unknown	-	Unknown	Unknown	Abnormal ( pericallosal lipoma, cerebellar vermis hypoplasia)	Yes (speech, cognitive and motor delay: Severe speech delay: Spoke no words at 2 years of age)	Unknown	Yes (suspected ASD)	Yes	Yes	No	No	Yes	Unknown	Yes/Yes	Congenital heart defect
LC-P10	Kleyner et al 2016	11y	Male	GRCh37	truncating variant	c.6015dupA	p.(Gly2006Argfs*26)	De novo	3 years	Tonic-clonic on awakening, atonic, complex partial, tonic, gelastic, myoclonic seizures.	Unknown	Unknown onset tonic clonic seizures, unknown onset myoclonic seizures, unknown onset non-motor unknown onset atonic seizures, unknown onset tonic seizures, focal seizures (with impaired awareness), focal emotional seizures	His first EEG at 6 years old showed patterns of West's Syndrome, Benign Rolandic Epilepsy, Fragile X and Dravet. Most recent EEG in 2016 showed better Alpha waves with some left temporal lobe focal activity.	Unknown	Combined focal and generalized epilepsy	DEE overlapping with Lennox-Gastaut syndrome	Ongoing seizures at the age of 17 (0-3 times a day)	Current ASM: Lamotrigine, Levetiracetam, and Tegretol. Previous used ASM: Cannabidiol. Seizure frequency: daily to weekly, mostly surrounding sleep.	Abnormal (ventriculomegaly)	Yes (including developmental regression after the first episode with loss of all speech, loss of feeding himself and selfcare, and autistic behavior, developmental regression, also developmental delay prior to regression)	ID	Yes (ASD)	Yes	Yes	Yes	Yes	No	No	Yes/Yes	Ear tube surgery
LC-P11	Low et al 2016	10y	Male	NM_013275.5	truncating variant	c.2398_2401del	p.(Glu800Asnfs*62)	Unknown	5 years	Myoclonic absences	Generalized myoclonic-absences	No	Unknown	Unknown	Generalized epilepsy	Overlapping with epilepsy with myoclonic absences	Yes (7y 6m)	Valproate, later lamotrigine, later clobazam, but still clustering seizures. Changed to ethosuximide, effective but with gastro-intestinal side effects, stopped at age 9 years	Normal (normal MRI, only a mildly delayed myelination)	Yes (no regression, on a special school for learning difficulties)	Mild ID	Yes (Obsessions, tantrums)	Yes	Yes	No	No	No	No	Unknown/Unknown	Large hyperpigmented patch left arm
LC-P12	Low et al 2016	4y	Male	NM_013275.5	truncating variant	c.5426_5430del	p. (Leu1809Glnfs*139)	Unknown	not available	Grand mal	Unknown onset tonic-clonic	No	Unknown	Unknown	Unknown	-	Unknown	Valproate	Normal (Normal MRI, only a mildly delayed myelination)	Yes (no regression, on a special school for learning difficulties)		Yes (violent tantrums, sleep problems)	Unknown	Yes	No	No	No	No	Unknown/Yes	Multiple ear infections and tympanic membrane perforations, sleep apnoea, delayed closure fontanelle
LC-P13	Low et al 2016	13y	Male	NM_013275.5	truncating variant	c.1903_1907del	p.(Lys635Glnfs*26)	Unknown	Unknown	Nocturnal seizures	Unknown	Unknown	Unknown	Unknown	Unknown	-	Yes (10y)	no treatment	MRI not performed	Yes (no regression, on a special school for learning difficulties)	Mild ID	Yes (Anxious)	Yes	Unknown	No	No	No	No	Unknown / Unknown	Atrioventricular septum defect, repetitive movements,
LC-P14	Low et al 2016	21y	Female	NM_013275.5	truncating variant	c.1903_1907del	p.(Lys635Glnfs*26)	Unknown	Unknown	Unknown	Unknown	Unknown	Unknown	Unknown	Unknown	-	Unknown	Unknown	Unknown	Yes (no regression)	Mild ID	Yes	Yes	Yes	Yes	Yes	No	No	Yes/Yes	Dysplastic toenails, indented earlobes
LC-P15	Low et al 2016	12y	Female	NM_013275.5	truncating variant	c.1903_1907del	p.(Lys635Glnfs*26)	Unknown	10 years	Unknown	Unknown	Unknown	Unknown	Unknown	Unknown	-	Unknown	Unknown	Normal	Yes (no regression, moderate learning difficulties)	Mild ID	Yes	Yes	Yes	No	Yes	No	No	Yes/Yes	Severe constipation
LC-P16	Low et al 2016	23y	Male	NM_013275.5	truncating variant	c.5274dup	p. (Ser1759Leufs*38)	Unknown	Unknown	Nocturnal seizures	Unknown	Unknown	Unknown	Unknown	Unknown	-	Yes (10y)	carbamazepine - fits controlled since age of 10	Normal	Yes	Mild/Moderate ID	Yes (obsessions, lack of stranger wariness)	Yes	Yes	No	No	No	No	Yes/Yes	Feeding issues, delayed closure fontanelle
LC-P17	Low et al 2016	20y	Male	NM_013275.5	truncating variant	c.7362del	p.(Leu2455Cysfs*36)	Unknown	Late teenage years'	Unknown			Unknown	Unknown	Unknown	-	Unknown	Unknown	Unknown	Yes	ID	No (introverted, shy with girls)	No	Unknown	No	No	No	No	No/Unknown	Pneumonias, poor feeding as a baby
LC-P18	Low et al 2016	12y	Female	NM_013275.5	truncating variant	c.3208_3209del	p.(His1070Trpfs*31)	Unknown	Baby	Infantile jerks	Unknown onset	No	Unknown	Unknown	Unknown	-	Unknown	Lamotrigine	Normal	Yes	Mild ID	Yes ('vulnerable'; lack of understanding of social situations; poor concentration)	Yes	No	No	No	Unknown	No	Unknown/Unknown	Stiff spine
LC-P19	Low et al 2016	13y	Female	NM_013275.5	truncating variant	c.2407_2412​delAAAAAA​insA (804 KK/X)	p.(Lys803Argfs*5)	Unknown	Unknown	2002: Abscences and tongue fasciculation 2014 seizure like episodes	Unknown onset non-motor	No	abnormal in 2002 but excessive slow activity particularly in right temporal lobe- however no definite epileptic activity. then normal in 2014	Unknown	Unknown	-	Yes (unknown, but 2 years after commencing valproate)	Valproate	Normal (age 5)	Yes (learning difficulties)	Moderate ID	Yes (autistic like behaviour)	Yes	Yes	No	Yes	Unknown	No	Yes/Yes	Ventricular septum defect, feeding issues, infections, pain insensitivity
LC-p20	Low et al 2016	9y	Female	NM_013275.5	truncating variant	c.1903_1907del	p.(Lys635Glnfs*26)	Unknown	3 years		Unknown	Unknown		Unknown	Unknown	-	No (9y)	Initially valproate then changed to lamotrigine	Abnormal (non specific mild cerebral assymetry)	Yes (learning difficulties)	Mild ID	No	No	No	No	Yes	No	No	No/Unknown	Hypermobile elbows
LC-P21	Low et al 2016	21y	Male	NM_013275.5	truncating variant	c.2182_2183del	p.(Ile728GInfs*13)	Unknown	early childhood	Seizures as a child	Unknown	Unknown	abnormal EEG as a child no further detail given	Unknown	Unknown	-	Yes (Childhood)	Unknown	Abnormal (Dilatated cisterna magna on MRI)	Yes (learning difficulties	Moderate ID	Yes (ASD and ADHD)	Yes	No	No	No	No	No	No/Yes	Delayed closure fontanelle
LC-P22	Low et al 2016	6y	Female	NM_013275.5	truncating variant	c.2512C>T	p.(Arg838*)	Unknown	Unknown	Absences	Unknown onset non-motor	Unknown	suggestive of occipital seizures	Focal epileptic discharges	Focal epilepsy	-	Unknown	None used	Normal	No	Mild ID	Yes (shouts, hyperactive screaming episodes)	Yes	Yes	No	Yes	No	No	Yes/Yes	Hand flapping (neurological), huge fontanelle as a baby
LC-P23	Goldenberg et al 2016	2y (age at diagnosis)	Female	GRCh37	truncating variant	c.1381_1384del	p. (Glu461Glnfs*48)	Hereditary (has also a sister with the same mutation without epilepsy)	9 months old	Severe complex generalized seizures	Unknown	Unknown	Unknown	Unknown	Unknown	-	Unknown	Combination therapy required	Normal	Yes	Unknown	Yes	Unknown	Yes	No (-1.5SD)	Unknown	Unknown	Unknown	No/Yes	Unknown
LC-P24	Goldenberg et al 2016	17y (age at diagnosis)	Female	GRCh37	truncating variant	c.2647G>T	p. (Glu883*)	De novo	Unknown	Myoclonic epilepsy	Unknown onset myoclonic	No	Unknown	Unknown	Unknown	-	Unknown	Succesfully treated with monotherapy	Unknown	Yes (moderate learning difficulties)	Mild ID (IQ: 50)	No	No	Yes	Yes	No	Unknown	Unknown	No/No	Acute myeloid leukemia
LC-P25	Ockeloen et al 2014	12y	Female	GRCh37, NM001256182.1	truncating variant	c.7481 dup	p.(Pro2495fs)	Heriditary	Childhood	Generalized tonic-clonic	Generalized tonic-clonic	No	Unknown	Unknown	Generalized epilepsy	-	Unknown	Well respondence to ASM	Unknown	Unknown	ID	Yes (ASD)	Yes	Yes	No	Yes	No	Unknown	Yes/Yes	breech position
LC-P26	Ockeloen et al 2014	41y	Female	GRCh37, NM001256182.1	truncating variant	c.1318C>T	p.(Arg440*)	Unknown	Childhood	Generalized tonic-clonic	Generalized tonic-clonic	No	Unknown	Unknown	Generalized epilepsy	-	Unknown	Well respondence to ASM	Unknown	Unknown	ID	No (introvert personality)	Unknown	Yes	Yes	Yes	Unknown	Unknown	Yes/Yes	Myopia
LC-P27	Parenti et al 2016	15y	Male	NM_013275	truncating variant	c.2297_2300del	p.(K766_K767fs*9)	De novo	Unknown	Generalized	Generalized	No	Unknown	Unknown	Generalized epilepsy	-	Unknown	Unknown	Normal	Yes (speech, moderate psychomotor and cognitive delay, but able to walk independently, speak in sentences and was able to take care of himself in daily life)	ID	Yes (auto-hetero aggression)	Yes	Yes	No	Yes	No	Yes	Yes/Yes	Small thumbs, first diagnosed as: Cornelia de Lange Syndrome, bilateral vesico‐ureteral reflux, kidney dysplasia, gastro-oesophageal reflux disease,
LC-P28	Samanta et al 2014	7y	Male	unknown	truncating variant	c. 4765C>T	p.(Q1589*)	Inherited (from father)	1 year	Focal epilepsy with secondary generalization since 1 year of age. Seizures semiology consisted of episodes of unresponsiveness along with picking of his clothes for 1–2 min. He had frequent focal seizures but had enjoyed seizure-free state intermittently up to 9 months. He also had rare secondarily generalized tonic–clonic seizures, less than one episode in a year.	Focal	Focal seizures with impaired awareness, Focal to bilateral tonic-clonic	EEG at the age of 3 years was normal but repeat EEG at age of 5 years revealed epileptiform discharges in the right centroparietal area, Intermittent bisynchronous temporooccipital 3 cps rhythmic delta activity was also noted. Repeat EEG was performed at 7 years of age and revealed persistence of intermittent bisynchronous temporooccipital rhythmic delta activity though the right centroparietal d…	Focal epileptic discharges	Focal epilepsy	-	No	Initially on levetiracetam (dose up to 40 mg/kg/day), but weaned off secondary to auditory hallucinations and suicidal ideations. Oxcarbazapine (36 mg/kg/day) and topiramate (6 mg/kg/day) were later added. He had seizure remission with combination of these ASM. Seizure frequency: once a month	Normal	Yes (no regression, walking at 16 months, speech at 3 years)	Unknown	Yes (autistic and hyperactive behaviors)	Yes	Yes	Yes	Yes	Unknown	Unknown	Yes/Yes	Unknown
LC-P29	Lo-Castro et al 2013 & Sirmaci et al (originally)	17y	Male	NM_013275.4	truncating variant	c.6071_6084del	p.(Pro2024Argfs*3)	De novo	4 years	Generalized tonic-clonic seizures	Unknown tonic-clonic	No	EEG showed slow epileptiform abnormalities in left temporo‐parietal regions, with a tendency to became diffuse during waking and sleeping	Focal epileptic discharges	Unknown	-	Yes (14y)	Valproate from 4-14 years, effective treatment, remission before adolescence	Abnormal (an area of irregular/thickened gyral pattern of left temporal lobe, consistent with focal dysplastic cortex)	Yes (first words at 30 months, simple sentences >3 years, walk without support at 36 months)	Mild ID (IQ: 59)	Yes (autistic and hyperactive behavior	Yes	Yes	Yes	Yes	No	Yes	Yes/Yes	Chryptorchidism, umbilical hernia, bilateral stenosis of lacrimal ducts, strabismus
LC-P30	Kim et al 2020	11y	Male		truncating variant	c3310dup	P.(Glu110GLYfs*5).	Unknown	3 months	Focal epilepsy with secondary generalized convulsions	Focal to bilateral tonic-clonic	No	EEG findings at the age of 3 months and 6.5 years suggested partial seizure disorder originating from the left occipital area	Focal epileptic discharges	Focal epilepsy	-	Unknown	Frequent seizures despite oxcarbazepine 6.6 mg/kg/day. Currently: oxcarbazepine 33 mg/kg/day and levetiracetam 7 mg/day and antipsychotic drugs (risperidone 3 mg/day and haloperidol 1.5 mg/day)	Normal	Yes (progressive developmental delay)	Severe ID (IQ: 28)	Yes (autism-like features, anxiety, and stereotypical movements)	Yes	Yes	No	Yes	Unknown	Yes (not clear how many SD)	Yes/Yes	Unknown
LC-P31	Gnazzo et al 2020	3y 3m	Male	-	truncating variant	c.1977C > G + Dup Yp11.32 (467,114–724,548)	p.(Tyr659*)	De novo (the dupYp11.32 is paternally inherited)	Unknown	Unknown	Unknown	Unknown	Unknown	Unknown	Unknown	-	Unknown	Unknown	Unknown	Yes	Unknown	Unknown	Unknown	Yes	No	Yes	Unknown	Unknown	Yes/Yes	Hand brachydactyly, no hearing loss
LC-P32	Nardello et al 2021	13y 9m	Female	NM_013275.6	truncating variant	c.211_226 + 1del)		De novo	13.5y	Focal to bilateral tonic-clonic seizures, mainly on awaking and self-limited. Nocturnal seizure characterized by focal right faciobrachial tonic-clonic movements lasting 2 minutes. The attacks occurred every 3–4 months and some evolved into generalized tonic-clonic seizures that were mainly self-limited, while others needed diazepam treatment	Focal	Focal motor seizures, focal to bilateral tonic-clonic	Wakefulness interictal EEG showed bilateral posterior 11−12 Hz alpha activity, reactive to eye opening, associated with occasional paroxysmal rhythmic 5−6 Hz activity in the right temporo-occipital region, lasting 20 s, and centrotemporal biphasic sharp wave discharges. Intermittent photic stimulation, hyperventilation, and sleep did not activate the background EEG and paroxysmal pattern. In the …	Unknown	Focal epilepsy	-		Topiramate (4 mg/kg/day) resulting in partial seizure control and reduction of pain intensity of menstrual migraine attacks. Diazepam was also used.	Normal	Yes (first word at 15 months and walked unsupported at 18 months, currently on speech and psychomotor therapy)	Moderate ID	Unknown	Unknown	Unknown	Unknown	Unknown	Unknown	Unknown	Unknown	Unknown
LC-P33	Kutkowska et al 2021	3y	Unknown	NM_013275.6	truncating variant	c.1385_1388del	p.(Glu1258Argfs*25)	Unknown	Unknown	Unknown	Unknown	Unknown	Unknown	Unknown	Unknown	-	Unknown	Unknown	Unknown	Yes (speech delay)	Normal	Unknown	Yes	Yes	No	Yes	Unknown	Unknown	Yes/Yes	Polydactyly, wide fontanel with delayed closure.
LC-P34	Gao et al 2022	3y 6m	Female	NG_032003.2	truncating variant	c.1903_1907del	p.(Lys635Ginfs*26)	De novo	Unknown	Unknown	Unknown	Unknown	Abnormal	Unknown	Unknown	-	Unknown	Unknown	Normal	Yes (global DD, but no speech/language delay)	Normal, but learning difficulties.	No	Yes	Yes	No	Yes	Yes	No	Yes/Yes	Hypotonia. No hearing loss
LC-p35	Murphy et al 2022	20y	Female	NM_013275.6	missense variant	c.7571A>G	p.(Glu2524Gly)	De novo (has a monozygotic sister with KBG syndrome)	11y	Generalized tonic-clonic seizures at onset	Generalized tonic-clonic	No	brief bursts of 3–4 Hz generalized spike-and-slow wave bursts of 1 second duration with maximal spike amplitudes over frontal regions	Generalized epileptic discharges	Generalized epilepsy	GGE like	No	She was 4 years free of seizures, during zonisamide usage. Seizures relapsed (frequency four seizures/month), despite trials of zonisamide, lamotrigine, levetiracetam and clobazam. A trial of topiramate with zonisamide resulted in marked reduction in seizure frequency (two generalized tonic-clonic seizures in the following year)	Unknown	Unknown	Unknown	Unknown	No	Yes	No	Yes	Unknown	Unknown	Yes/Yes	Unknown
LC-p36	Murphy et al 2022	16y	Female	NM_013275.6	missense variant	c.7571A>G	p.(Glu2524Gly)	De novo (has a monozygotic sister with KBG syndrome)	12y	Status epileticus at age 12 with generalized tonic-clonic seizures. She als had absence status epilepticus	Generalized tonic clonic	Generalized absences	EEG revealed brief bursts of generalized 3–4 Hz spike-and-slow wave activity of 1 second duration	Generalized epileptic discharges	Generalized epilepsy	GGE like	Yes (17y)	Previous trials with levetiracetam, lamotrigine and topiramate were poorly tolerated. A trial of topiramate was associated with sustained seizure freedom. After two breakthrough generalized tonic-clonic seizures and one absence seizure at age 17, the dose of topiramate was increased, leading to sustained freedom from generalized tonic clonic seizures in the following years.	Unknown	Unknown	Unknown	Unknown	No	Yes	Unknown	Unknown	Unknown	Unknown	Yes/Yes	Unknown
LC-P37	Isrie et al 2012	19y	Male	GRCh36 (hg18)	truncating variant (intragenic microdeletion)	46, XY.arr 16q24.3 (g.87.862.729−g.88.000.269) × 1. 138kb (exon 3-12)	Unknown	De novo	Unknown	Grand mal seizures	Unknown onset tonic-clonic	No	Unknown	Unknown	Unknown	-	Yes (5y)	ASM therapy until the age of 5 years, after this year: seizure free	Unknown	Yes (motor developmental delay, walking at the age of 2 years)	Normal, but learning difficulties (IQ: 77)	Yes (ADHD)	Unknown	Yes	No (-1.7 SD)	Yes	Unknown	Unknown	No/Yes	Slightly impaired unilateral hearing
Abbreviations: patient ID = patient identifation, y = years, m = months, EEG = electro-encefalogram, DEE = developmental epileptic encephalopathy, ASM = anti-seizure medication, DD = developmental delay, ID = intellectual disability, ADHD = attention deficit hyperactivity deficiency, ASD = autism spectrum disorder
* classified by us according to the ILAE position papers (ref)
** clinical diagnosis of KBG syndrome classified according to the clinical criteria proposed by Skjei et al and/or Low et al
