# Supplementary material for: Epilepsy is an important feature of KBG syndrome associated with poorer developmental outcome
Source: Epilepsia Open. 2023 Aug 18;8(4):1300–13. doi: 10.1002/epi4.12799 (PMC10690702; doi:10.1002/epi4.12799)
Supplement: Supplementary file 5 — Table S4 [file EPI4-8-1300-s005.xlsx]

## Sheet: Blad1
Supplementary table 4: Polygenic 16q24 microdeletion including ANKRD11patient group
General characteristics				Genotype			Epilepsy characteristics								Developmental characteristics						Criteria for clinical diagnosis of KBG syndrome
Patient ID	Study	Age at last assesment	Gender	Size of deletion (according to hg 19)	Origin of variant	Age at seizure onset	Seizure type at onset	Other seizure types	EEG results	Epilepsy type	Epilepsy syndrome	Seizure free for at least 12 months (age at last seizure)	Anti-seizure medication used (effect)	Brain imaging results	Developmental Delay (additional information)	Language impairment (specified)	Motor impairment (specified)	Developmental plateauing/ regression	Cognition	Behavioral problems	Macrodontia of upper central incisors	Characteristic facial appearance	Short stature (<2SD)	Hand anomalies	Costovertebral anomalies	Delayed bone age	Clinical diagnosis according to Skjei/Low*	Additional features
P78	This study	5y 9m	Male	Chr16: g.(89,289,976-89,481,007)del	De Novo	Unknown	Unknown	None	Unknown	Unknown	-	Unknown	Unknown	Unknown	Yes	Fluent speech	Walking independently	No	Normal but learning problems	Yes (oversensitive to stimuli, problems in interaction with peers, emotion regulation disorder)	Unknown	Yes	No	No	Unknown	No	Unknown/Unknown	Frequent ear-nose-throat infections.
P79	This study	9y	Female	Chr 16: g.(89,481,006-89,582,440)del	De Novo	Unknown	Unknown	None	Unknown	Unknown	-	Unknown	Unknown	Unknown	Yes	Fluent speech	Walking independently	No	Normal but learning problems	Yes (behaviours, anxious, concentration problems)	Unknown	Yes	No	Yes	No	Unknown	Unknown/Unknown	Astigmatism, hyperextensive elbow joint, flat feet.
P80	This study	23y	Male	Chr16: g.(89,179,707-89,435,515)del	De Novo	2 years	Unknown onset tonic	Unknown onset tonic clonic, status epilepticus	Multifocal discharges	Focal	DEE	No	Clobazam, Levetiracetam, Topiramate, Lacosamide, Valproate, Fenobarbital, Carbamazepine, Lamotrigine, Baclofen (inadequate effect). Nervus vagus stimulator.	Normal	Yes	Yes (no speech at time of assessment)	Yes (Wheel chair bound)	Yes, regression at 2 years of age in speech, walking and controlled urinating all related to the onset of epilepsy	Severe ID (IQ<40)	Yes (ASD)	Yes	Yes	No	Yes	No	Unknown	Yes/Yes	Diffuse idiopathic hyperostosis, vasculitis at 15 years of age.
LC-p38	Novara et al 2017	29y	Male	Chr16:g.(88,630,607-89,607,742)del	De Novo	15 years	Generalized tonic-clonic	None	Multifocal epileptic discharges	Combined generalized and focal epilepsy	-	Yes (23y)	Since the age of 15 seizures appeared 3-4 times a year, sometimes in cluster, despite ASM .	Abnormal (mega cisterna magna and biparietal parenchymal loss; the body of the left hippocampus demonstrated a slightly atypical morphology without a definite malformation or signal abnormality. Cortical atrophia)	Yes	Yes (started speeking at 4 years, as it was severely impaired)	Walking independently	Unknown	Normal (IQ: 74)	Yes (ASD en anxiety, angry outbursts)	No	No	No	No	Yes	No	No/No	Severe secretory otitis media, undescended testes.
LC-p39	Novara et al 2017 & Goldenberg et al 2016	14y	Female	Chr16:g.(89,161,684-89,505,106)del	De Novo	1 year	Generalized	None	No epileptic discharges	Generalized epilepsy	-	Unknown	Drug resistant seizures	Abnormal (Cortical atrophia, bilateral atrophy of the cerebral white matter)	Yes (walked unaided at 4 years and 6 months)	No speech	Walking independently	Unknown	ID	Yes (ASD, self-injurious behavior)	Yes	Yes	Yes	No	Unknown	Unknown	Yes/Yes	No
LC-p40	Ockeloen et al 2014	Unknown	Unknown	Chr16: g.(88,231,090-89,388,103)del	Unknown	3 months	Unknown	None	Unknown	Unknown	-	Unknown	Unknown	Normal (Normal MRI, only a mildly delayed myelination)	Yes	Unknown	Unknown	Unknown	Unknown	No	Yes	Yes	Yes	No	Unknown	Unknown	Yes/Yes	Sleeping problems, delayed closure fontanelle, recurrent respiratory tract infections.
LC-p41	Willemsen et al 2010	22y	Male	Chr16: g.(89.12 Mb-89.50 Mb)del	De Novo	aprox. 3 years	Generalized	None	Unknown	Generalized epilepsy	-	Unknown	His epilepsy was well under control and medical treatment was gradually stopped	Abnormal (Corpus callosum hypoplasia, colpocephaly, heterotopias)	Yes (walked unaided at 2,5 years)	Yes (started using words after the age of 4 years)	Walking independently	Unknown	Moderate ID	Yes (ASD-like behavior)	Unknown	Yes	No (3-10th percentile)	Unknown	Yes	Unknown	No/Yes	Congenital hip dysplasia
LC-p42	Willemsen et al 2010	6y	Male	Chr 16: g(87.50 Mb–89.60 Mb)del	De Novo	7 years	Focal with impaired awareness	None	Focal epileptic discharges	Focal epilepsy	-	Unknown	Unknown	Abnormal (posterior fossa arachnoid cyst, thinned corpus callosum, periventricular heterotopias, optic nerve hypoplasia and evidence for an old left hemorrhagic parietal infarct)	Yes (walked unaided at 3 years)	No	Walking independently	Unknown	Moderate ID	Yes (ASD)	Unknown	Yes	No (5-12th percentile)	No	No	Unknown	No/Yes	Neonatal period: skin rash, hepatosplenomegaly, trombocytopenia, intracranial hemorrhage secondary to trombocytopenia after birth, ventricular septal defect, patent foramen ovale, cleft mitral valve and left cryptorchidism.
Abbreviations: Patient ID= patient identifation, LC= literature cohort, y=years, m=months, EEG= electro-encefalogram, DEE= developmental epileptic encephalopathy, ASM = anti-seizure medication, DD= developmental delay, ID= intellectual disability, IQ = intelligence quotient, ASD= autism spectrum disorder, SD= standard deviation
* clinical diagnosis of KBG syndrome classified according to the clinical criteria proposed by Skjei et al and/or Low et al
